# Supplementary material for: RNA-Based CTC Analysis Provides Prognostic Information in Metastatic Breast Cancer
Source: Diagnostics (Basel). 2021 Mar 14;11(3):513. doi: 10.3390/diagnostics11030513 (PMC7998407; doi:10.3390/diagnostics11030513)
Supplement: Supplementary file 1 [file diagnostics-11-00513-s001.zip]

Archive with 4 entries (4 files):
- Figure S1.pptx
- Figure S2.pptx
- Supl. Tables.docx
- SUPPLEMENTARY  FILES.docx
